# Supplementary material for: Clinical Efficacy of Multimodal Exercise Telerehabilitation Based on AI for Chronic Nonspecific Low Back Pain: Randomized Controlled Trial
Source: JMIR Mhealth Uhealth. 2025 May 22;13:e56176. doi: 10.2196/56176 (PMC12121543; doi:10.2196/56176)
Supplement: Multimedia Appendix 1 [file mhealth-v13-e56176-s001.xlsx]

## Sheet: Sheet1
Exercise time	Course name	Movement name	Maintenance time(s)	Quantity	Group	Sample image
Week 1 Lesson 1	Core activation wake-up training	Supine abdominal breathing	60	1	1
		Cat camel stretching	-	10	2
		Dead bug (level 1)	15	5	2
		Side leg lift	10	20	1
		Side bridge (level 1)	8	10	1
		Lumbar muscle stretching	30	6	1
		Piriformis stretching (supine position)	30	6	1
		McKenzie (elbow position)	30	6	1
Week 1 Lesson 2	Basic spinal extension training	Supine abdominal breathing	60	1	1
		Cat camel stretching	-	10	2
		Hip bridge (level 1)	10	10	1
		Side leg lift	10	20	1
		Piriformis stretching (supine position)	30	6	1
		Side bridge (level 1)	8	10	1
		Lumbar muscle stretching	30	6	1
		Supine gluteal stretching	30	6	1
Week 1 Lesson 3	Basic abdominal activation training	Cat camel stretching	-	10	2
		McKenzie (elbow position)	30	6	1
		Side bridge (level 1)	8	10	1
		Lumbar muscle stretching	30	6	1
		Dead bug (level 1)	15	5	2
		Hip bridge (level 1)	10	10	1
		Piriformis stretching (supine position)	30	6	1
		Supine gluteal stretching	30	6	1
Week 2 Lesson 1	Core activation advanced training	Elastic band supine abdominal breathing	60	1	1
		Cat camel stretching	-	10	2
		Hand knee confrontation	5	10	1
		Dead bug (level 1)	15	5	2
		McKenzie (elbow position)	30	6	1
		Hip bridge (level 1)	10	10	1
		Piriformis stretching (supine position)	30	6	1
		Peanut ball thoracic relaxation	120	1	1
Week 2 Lesson 2	Basic training of thoracic flexibility	Elastic band supine abdominal breathing	60	1	1
		Dead bug (level 2)	-	10	2
		Hand knee confrontation	5	10	1
		Hip bridge (level 1)	10	10	1
		Piriformis stretching (supine position)	30	6	1
		Lumbar fixation thoracic rotation	-	20	1
		Pose with thread the needle	30	6	1
		Peanut ball thoracic relaxation	120	1	1
Week 2 Lesson 3	Gluteal muscle extension basic training	Cat camel stretching	-	10	2
		Pose with thread the needle	30	6	1
		Hand knee confrontation	5	10	1
		Dead bug (level 2)	-	10	2
		Lliopsoas stretching	30	6	1
		Hip bridge (level 1)	10	10	1
		Lumbar fixation thoracic rotation	-	20	1
		Piriformis stretching (supine position)	30	6	1
Week 3 Lesson 1	Gluteal strength basic training	Lumbar fixation thoracic rotation	-	20	1
		Pose with thread the needle	30	6	1
		Kneeing flat support	30	3	1
		Side leg lift	10	20	1
		Cross hip bridge (level 2)	8	12	1
		Piriformis stretching (supine position)	30	6	1
		Lliopsoas stretching	30	6	1
		Peanut ball hip relaxation	30	8	1
Week 3 Lesson 2	Spinal flexibility advanced training	Cat camel stretching	-	10	2
		Pose with thread the needle	30	6	1
		Side leg lift	10	20	1
		Dead bug (level 2)	-	10	2
		McKenzie (elbow position)	30	6	1
		Cross hip bridge (level 2)	8	12	1
		Lliopsoas stretching	30	6	1
		Piriformis stretching (supine position)	30	6	1
Week 3 Lesson 3	Abdominal muscle arousal basic training	Cat camel stretching	-	10	2
		Pose with thread the needle	30	6	1
		Kneeing flat support	30	3	1
		Side bridge (level 1)	8	10	1
		Dead bug (level 2)	-	10	2
		Lumbar muscle stretching	30	6	1
		Lumbar fixation thoracic rotation	-	20	1
		Peanut ball hip relaxation	30	8	1
Week 4 Lesson 1	Abdominal muscle arousal advanced training	Abdominal breathing with hands and knees	60	1	1
		Kneeing flat support	30	3	1
		Side bridge (level 2)	8	10	1
		Dead bug (level 3)	-	16	2
		Hand knee confrontation	5	10	1
		Childs pose	30	3	1
		Lumbar muscle stretching	30	6	1
		Lumbar fixation thoracic rotation	-	20	1
Week 4 Lesson 2	Spinal flexibility basic training	Elastic band supine abdominal breathing	60	1	1
		Lumbar fixation thoracic rotation	-	20	1
		Pose with thread the needle	30	6	1
		Bird dog (level 1)	5	20	1
		Side bridge (level 2)	8	10	1
		Dead bug (level 3)	-	16	2
		Childs pose	30	3	1
		Lumbar muscle stretching	30	6	1
Week 4 Lesson 3	Gluteal muscle activation advanced training	Elastic band supine abdominal breathing	60	1	1
		Bird dog (level 1)	5	20	1
		Lumbar fixation thoracic rotation	-	20	1
		Lumbar muscle stretching	30	6	1
		Cross hip bridge (level 2)	8	12	1
		Supine gluteal stretching	30	6	1
		Piriformis stretching (supine position)	30	6	1
		Childs pose	30	3	1
